# Supplementary material for: Collecting family planning intentions and providing reproductive health information using a tablet-based video game in India
Source: Gates Open Res. 2018 Sep 7;2:20. Originally published 2018 Apr 26. [Version 2] doi: 10.12688/gatesopenres.12818.2 (PMC6030399; doi:10.12688/gatesopenres.12818.2)
Supplement: Supplementary file 1 [file gatesopenres-2-13937-s0000.tgz]

Archive with 1 entries (1 files):
- bf5eb7f3-2466-4a53-85b4-8af6936e6d34.docx
